# Supplementary material for: Multiple Mechanisms of HIV-1 Resistance to PGT135 in a Chinese Subtype B’ Slow Progressor
Source: Pathogens. 2025 Jun 3;14(6):556. doi: 10.3390/pathogens14060556 (PMC12196039; doi:10.3390/pathogens14060556)
Supplement: Supplementary file 1 [file pathogens-14-00556-s001.zip]

Archive with 1 entries (1 files):
- pathogens-3620602-supplementary.pdf
